# Supplementary material for: The Effect of GLP-1 Agonists on Patients with Metabolic-Associated Steatotic Liver Disease: A Systematic Review and Meta-Analysis
Source: Pharmaceutics. 2026 Jan 9;18(1):86. doi: 10.3390/pharmaceutics18010086 (PMC12844962; doi:10.3390/pharmaceutics18010086)
Supplement: Supplementary file 1 [file pharmaceutics-18-00086-s001.zip]

Archive with 2 entries (2 files):
- pharmaceutics-4065940-supplementary.pdf
- PRISMA_2020_checklist.pdf
